# Supplementary material for: Impact of Uremic Toxins on Endothelial Dysfunction in Chronic Kidney Disease: A Systematic Review
Source: Int J Mol Sci. 2022 Jan 4;23(1):531. doi: 10.3390/ijms23010531 (PMC8745705; doi:10.3390/ijms23010531)
Supplement: Supplementary file 1 [file ijms-23-00531-s001.zip]

Archive with 1 entries (1 files):
- ijms-1513987-supplementary.pdf
